# Supplementary material for: Genomic analysis of the rare British Lop pig and identification of distinctive genomic markers
Source: PLoS One. 2022 Aug 12;17(8):e0271053. doi: 10.1371/journal.pone.0271053 (PMC9374264; doi:10.1371/journal.pone.0271053)
Supplement: S1 Table — SNPs are presented per chromosome, indicating their position in base pairs and all the available calling systems (Illumina Forward, Illumina Top and Illumina AB). Forward strand allele calls correspond to the genome assembly 10.2; map positions have been updated accordingly with the Sus scrofa 11.1 assembly. (XLSX) [file pone.0271053.s003.xlsx]

## Sheet: 6_Pop_selected
Chromosome	SNP	BP	Forward	Top	AB
1	ALGA0002805	39727198	A/G	A/G	A/B
1	ALGA0004705	83951904	T/C	A/G	A/B
1	MARC0029823	130303657	A/G	A/G	A/B
1	ALGA0008236	227170572	T/C	A/G	A/B
1	ALGA0008817	240959015	T/C	A/G	A/B
1	MARC0001718	256903202	A/G	A/G	A/B
1	ALGA0010815	270419752	T/C	A/G	A/B
2	H3GA0006332	23969007	T/C	A/G	A/B
2	ALGA0013012	34929587	T/C	A/G	A/B
2	ASGA0010781	87842255	A/G	A/G	A/B
2	MARC0075894	100066503	T/C	A/G	A/B
2	ALGA0014972	110358071	T/C	A/G	A/B
2	ALGA0107733	120825903	A/C	A/C	A/B
2	H3GA0007760	134215621	A/G	A/G	A/B
2	ALGA0114080	143614039	T/C	A/G	A/B
3	ALGA0110991	11953680	T/C	A/G	A/B
3	H3GA0055945	19041757	T/G	A/C	A/B
3	ALGA0017911	19682052	A/G	A/G	A/B
3	ALGA0019015	53054275	T/C	A/G	A/B
3	ASGA0014716	55627364	T/C	A/G	A/B
3	H3GA0009664	57408402	A/G	A/G	A/B
3	MARC0033012	63918203	A/G	A/G	A/B
3	ALGA0019604	68343427	T/G	A/C	A/B
3	SIRI0001116	86754056	A/G	A/G	A/B
3	ALGA0020271	97178250	T/C	A/G	A/B
3	ASGA0015643	102982574	T/C	A/G	A/B
3	H3GA0010326	106906899	A/G	A/G	A/B
3	ALGA0021274	118604291	T/C	A/G	A/B
4	ALGA0023750	17990298	A/C	A/C	A/B
4	ASGA0018826	18491502	T/C	A/G	A/B
4	ALGA0103582	20361512	A/C	A/C	A/B
4	DRGA0004675	29972192	T/G	A/C	A/B
4	DRGA0004685	30464031	T/C	A/G	A/B
4	ALGA0024885	42773137	T/C	A/G	A/B
4	ASGA0020070	69941468	A/G	A/G	A/B
4	DRGA0004865	70241129	A/G	A/G	A/B
4	H3GA0013531	93617086	A/G	A/G	A/B
4	ASGA0021264	97222274	A/G	A/G	A/B
5	ALGA0029879	4603202	T/C	A/G	A/B
5	H3GA0015724	12963910	T/C	A/G	A/B
5	ALGA0031474	28082792	T/C	A/G	A/B
5	DIAS0000878	65775515	A/G	A/G	A/B
6	ASGA0084822	40361538	A/G	A/G	A/B
7	DIAS0004581	80147605	A/G	A/G	A/B
7	INRA0026981	85076651	T/C	A/G	A/B
7	DRGA0007977	86114101	A/G	A/G	A/B
8	H3GA0024407	17652088	A/G	A/G	A/B
8	ALGA0124080	87021426	T/C	A/G	A/B
8	ASGA0098294	99618367	A/G	A/G	A/B
9	ASGA0041084	4836728	T/G	A/C	A/B
9	H3GA0027227	44119100	T/G	A/C	A/B
9	ASGA0044324	111648392	T/C	A/G	A/B
9	ASGA0045184	133293743	A/C	A/C	A/B
10	ALGA0058503	38222210	T/C	A/G	A/B
11	ASGA0049303	4177560	A/G	A/G	A/B
11	H3GA0056616	4705542	T/C	A/G	A/B
11	ALGA0062242	47494227	T/G	A/C	A/B
12	ASGA0084858	3289920	T/C	A/G	A/B
12	ALGA0064381	4555452	T/C	A/G	A/B
13	ALGA0067557	3564007	A/G	A/G	A/B
13	ASGA0056000	11136217	T/C	A/G	A/B
13	ALGA0069257	28256875	A/G	A/G	A/B
13	ASGA0059733	191524336	A/G	A/G	A/B
14	ALGA0076158	22639497	T/C	A/G	A/B
14	ALGA0076446	25188993	A/G	A/G	A/B
14	ASGA0064602	77567454	A/G	A/G	A/B
16	ASGA0104902	7755968	T/C	A/G	A/B
16	ASGA0073687	59608262	T/C	A/G	A/B
16	H3GA0046863	62204054	T/C	A/G	A/B
17	ASGA0102216	11756840	T/G	A/C	A/B
17	ALGA0095848	53299793	A/G	A/G	A/B
17	MARC0051474	54334291	T/C	A/G	A/B
17	H3GA0049585	54437427	A/G	A/G	A/B
18	ASGA0095289	37883664	A/G	A/G	A/B
18	ASGA0097792	39433186	T/C	A/G	A/B
